# Supplementary material for: MUC1-Targeted Cancer Cell Photothermal Ablation Using Bioinspired Gold Nanorods
Source: PLoS One. 2015 Jul 6;10(7):e0128756. doi: 10.1371/journal.pone.0128756 (PMC4493038; doi:10.1371/journal.pone.0128756)
Supplement: S1 File — Fig A) Stepwise modification of AuNR surfaces by polydopamine and BSA induces a shift in the plasmon absorbance. Normalized LSPR spectra obtained via UV-vis-NIR spectroscopy indicate a red shift in peak position upon surface modification with PD (0.1 mg/mL) and BSA (20 mg/mL). See also [57]. Fig B) Polydopamine enhances the stability of BSA modified NRs after five cycles of centrifugation and resuspension. Au-NRs were incubated in BSA at the concentrations shown, subjected to five cycles of centrifugation and redispersion in water and then analyzed for LSPR peak intensity and peak shift. (A) Normalized LSPR peak intensities of PD-NRs treated with 0–30 mg/mL BSA (*** p < 0.001). (B) LSPR shifts of AuNRs with (+PD) and without (-PD) polydopamine treated with 0–30 mg/mL BSA. Generally, a high LSPR peak intensity and low LSPR shift is indicative of improved colloidal stability. Although nanorods without PD were effectively passivated by BSA at high concentration, passivation was achieved at a lower BSA concentration in the presence of PD (p < 0.0001). Fig C) Au4f XPS analysis of surface modification by PD and BSA [72]. CTAB-treated Au/Ti/Si wafers were subjected to sham (bicine buffer), PD, BSA, and PD+BSA modifications as a model of AuNR surface coating steps. High-resolution Au4f scans reveal decreasing Au substrate intensities with successive modifications. Less substrate is detected with BSA-only modification compared to PD+BSA coatings, suggesting that PD promotes a thinner or more uniform surface coverage. Fig D) Physiological stability of modified gold nanorods. AuNR suspensions were measured by UV-Vis-NIR spectroscopy after sedimentation challenges, consisting of five cycles of centrifugation and pellet redispersion in DMEM cell culture media (A) and PBS (B). Stability of MUC1-modified BSA-PD-NRs was maintained over the course of one month. CTAB-NR is not shown at day 30 due to the complete aggregation of the sample. Fig E) Qualitative antibody immobilization. S [file pone.0128756.s001.zip]

Archive with 19 entries (18 files):
- Figure_A.eps
- __MACOSX/
- __MACOSX/._Figure_A.eps
- Figure_B.eps
- __MACOSX/._Figure_B.eps
- Figure_C.eps
- __MACOSX/._Figure_C.eps
- Figure_D.eps
- __MACOSX/._Figure_D.eps
- Figure_E.eps
- __MACOSX/._Figure_E.eps
- Figure_F.eps
- __MACOSX/._Figure_F.eps
- Figure_G.eps
- __MACOSX/._Figure_G.eps
- Figure_H.eps
- __MACOSX/._Figure_H.eps
- Figure_I.eps
- __MACOSX/._Figure_I.eps
